# Supplementary material for: Medication Adherence and Its Associated Factors among Patients with Type 2 Diabetes Mellitus Attending Primary Health Centers of Eastern Province, Saudi Arabia
Source: Medicina (Kaunas). 2023 May 20;59(5):989. doi: 10.3390/medicina59050989 (PMC10223340; doi:10.3390/medicina59050989)
Supplement: Supplementary file 1 [file medicina-59-00989-s001.zip]

Archive with 1 entries (1 files):
- medicina-2237456 - supplementary.pdf
